# Supplementary material for: A multi-tiered mechanical mechanism shapes the early neural plate
Source: Nat Commun. 2025 Jul 4;16:6187. doi: 10.1038/s41467-025-61303-1 (PMC12227548; doi:10.1038/s41467-025-61303-1)
Supplement: Supplementary file 11 — Source Data [file 41467_2025_61303_MOESM11_ESM.xlsx]

## Sheet: Fig 1c
	ANP Surface Area (mm2)
X (hpf)	Mean	Positive Error	Negative Error
7.7833	260610	283410	237820
7.8	261130	284320	237940
7.8167	261660	285260	238070
7.8333	262200	286210	238190
7.85	262130	286120	238130
7.8667	261960	285870	238040
7.8833	261790	285630	237950
7.9	261710	285530	237890
7.9167	261450	285230	237670
7.9333	261190	284930	237440
7.95	260710	284260	237150
7.9667	260080	283340	236810
7.9833	259290	282230	236340
8	258630	281340	235910
8.0167	258100	280660	235540
8.0333	257660	280050	235270
8.05	257500	279880	235120
8.0667	257590	280140	235040
8.0833	257680	280410	234950
8.1	257780	280650	234920
8.1167	257660	280420	234910
8.1333	257540	280200	234880
8.15	257450	280050	234860
8.1667	257170	279740	234590
8.1833	256700	279220	234190
8.2	256230	278680	233770
8.2167	255570	277830	233310
8.2333	254820	276860	232780
8.25	254050	275870	232220
8.2667	253480	275070	231900
8.2833	252980	274290	231670
8.3	252710	273790	231630
8.3167	252590	273550	231630
8.3333	252500	273370	231640
8.35	252280	273220	231350
8.3667	252140	273180	231100
8.3833	251960	273080	230840
8.4	251780	272980	230580
8.4167	251380	272610	230150
8.4333	250700	271750	229660
8.45	250060	270900	229230
8.4667	249530	270250	228820
8.4833	249270	269990	228540
8.5	249140	269900	228390
8.5167	248940	269840	228050
8.5333	248790	269890	227680
8.55	248640	269950	227330
8.5667	248350	269740	226960
8.5833	247560	268620	226510
8.6	246710	267500	225930
8.6167	245570	266110	225020
8.6333	244810	265490	224120
8.65	244050	264890	223210
8.6667	243290	264290	222280
8.6833	242820	263690	221950
8.7	242350	263080	221620
8.7167	241880	262480	221290
8.7333	241320	261690	220950
8.75	240690	260840	220540
8.7667	239910	259970	219850
8.7833	239160	259140	219170
8.8	238420	258330	218510
8.8167	237720	257560	217880
8.8333	237140	256980	217300
8.85	236740	256520	216970
8.8667	236230	255950	216500
8.8833	235640	255380	215900
8.9	235110	254920	215300
8.9167	234550	254470	214640
8.9333	233820	253710	213930
8.95	232860	252470	213250
8.9667	231900	251230	212580
8.9833	231030	250160	211900
9	230320	249440	211200
9.0167	229620	248730	210520
9.0333	228920	248000	209840
9.05	228200	247230	209160
9.0667	227240	246300	208180
9.0833	226280	245360	207200
9.1	225170	244100	206230
9.1167	224140	242900	205370
9.1333	223560	242010	205110
9.15	223060	241270	204840
9.1667	222590	240540	204640
9.1833	221970	239700	204250
9.2	220730	238180	203280
9.2167	219440	236600	202290
9.2333	218160	235040	201280
9.25	217080	233760	200400
9.2667	216140	232620	199670
9.2833	215210	231480	198930
9.3	214180	230160	198190
9.3167	213170	228760	197580
9.3333	212180	227370	197000
9.35	211160	225950	196380
9.3667	210130	224500	195760
9.3833	208900	222970	194820
9.4	207670	221540	193800
9.4167	206400	220210	192590
9.4333	205030	218820	191250
9.45	204080	217570	190580
9.4667	203100	216280	189920
9.4833	202120	214990	189250
9.5	201210	213760	188660
9.5167	200050	212480	187620
9.5333	198890	211210	186560
9.55	197720	209950	185500
9.5667	196550	208770	184330
9.5833	195360	207650	183070
9.6	194210	206590	181820
9.6167	193020	205500	180550
9.6333	192100	204470	179720
9.65	191440	203500	179370
9.6667	190710	202480	178950
9.6833	189980	201450	178500
9.7	188940	200400	177490
9.7167	187620	199100	176150
9.7333	186230	197700	174760
9.75	184760	196230	173280
9.7667	183620	194950	172280
9.7833	182610	193820	171400
9.8	181600	192690	170510
9.8167	180510	191450	169580
9.8333	179320	190040	168590
9.85	178120	188640	167590
9.8667	176970	187350	166590
9.8833	175920	186240	165600
9.9	174790	185140	164440

## Sheet: Fig 1d
Time (hpf)	ANP Width (um)	Positive Error	Negative Error		AI updated
7.7167	455.288	466.624	443.952		Time	Mean	Error
7.7333	454.82	468.513	441.127		7.71667	442.886	45.1436
7.75	461.009	475.711	446.307		7.73333	442.861	44.2842
7.7667	467.221	483.582	450.86		7.75	443.299	43.9689
7.7833	471.742	488.978	454.506		7.76667	443.605	43.6642
7.8	471.124	487.711	454.537		7.78333	443.546	43.3969
7.8167	470.433	486.35	454.517		7.8	443.675	43.3665
7.8333	469.743	484.991	454.494		7.81667	443.806	43.3573
7.85	469.275	484.09	454.46		7.83333	443.938	43.3656
7.8667	468.654	483.277	454.032		7.85	443.53	43.1393
7.8833	468.034	482.482	453.585		7.86667	443.352	42.8291
7.9	467.86	482.369	453.351		7.88333	443.174	42.5218
7.9167	467.769	482.45	453.088		7.9	442.935	42.1436
7.9333	467.747	482.613	452.88		7.91667	442.455	41.9785
7.95	467.209	481.829	452.59		7.93333	441.804	41.8424
7.9667	466.38	480.557	452.204		7.95	441.257	42.1726
7.9833	465.882	479.721	452.043		7.96667	440.937	42.7351
8	464.992	478.236	451.747		7.98333	440.708	43.203
8.0167	463.75	476.164	451.336		8	440.312	43.4703
8.0333	462.378	473.913	450.843		8.01667	439.894	43.526
8.05	461.236	472.087	450.387		8.03333	439.69	43.495
8.0667	460.892	471.559	450.224		8.05	439.593	43.3275
8.0833	460.547	471.098	449.997		8.06667	439.48	43.1404
8.1	460.145	470.664	449.625		8.08333	439.366	42.9533
8.1167	459.632	470.141	449.123		8.1	439.345	42.7416
8.1333	459.119	469.662	448.577		8.11667	439.378	42.4816
8.15	458.602	469.218	447.986		8.13333	439.411	42.2254
8.1667	458.644	469.331	447.956		8.15	439.48	42.0158
8.1833	458.914	469.725	448.104		8.16667	437.982	43.9382
8.2	459.152	470.134	448.171		8.18333	435.353	46.906
8.2167	459.545	470.833	448.256		8.2	432.555	49.9319
8.2333	458.945	470.526	447.365		8.21667	429.782	53.0245
8.25	458.148	470.096	446.201		8.23333	428.808	54.0332
8.2667	456.755	468.353	445.156		8.25	428.195	54.6213
8.2833	455.377	466.579	444.175		8.26667	427.947	55.3648
8.3	454.369	465.125	443.613		8.28333	427.828	56.1276
8.3167	454.003	464.968	443.039		8.3	427.312	57.3604
8.3333	453.782	465.133	442.43		8.31667	426.576	58.3587
8.35	453.4	465.26	441.539		8.33333	425.789	59.3123
8.3667	452.497	464.608	440.386		8.35	424.738	60.1083
8.3833	451.44	463.671	439.209		8.36667	423.804	60.0305
8.4	450.383	462.757	438.009		8.38333	422.763	59.8394
8.4167	449.706	462.249	437.163		8.4	421.723	59.6483
8.4333	449.579	462.136	437.022		8.41667	420.859	59.7127
8.45	449.446	462.02	436.871		8.43333	420.22	60.0218
8.4667	449.337	461.956	436.719		8.45	419.615	60.335
8.4833	448.914	461.796	436.032		8.46667	418.669	60.2828
8.5	448.147	461.494	434.8		8.48333	417.42	59.711
8.5167	447.166	460.658	433.674		8.5	416.26	59.0378
8.5333	445.635	458.736	432.534		8.51667	415.248	58.6037
8.55	444.271	456.898	431.644		8.53333	414.662	58.6314
8.5667	443.238	455.591	430.884		8.55	413.68	59.1386
8.5833	443.014	455.885	430.144		8.56667	412.418	59.7993
8.6	442.567	456.008	429.126		8.58333	410.885	60.178
8.6167	441.891	455.795	427.987		8.6	408.953	60.4908
8.6333	440.007	453.243	426.772		8.61667	406.096	61.8948
8.65	438.124	450.706	425.542		8.63333	403.083	63.5445
8.6667	436.24	448.184	424.296		8.65	400.071	65.1965
8.6833	434.688	446.188	423.189		8.66667	397.058	66.8504
8.7	433.137	444.233	422.04		8.68333	395.486	66.9311
8.7167	431.585	442.326	420.844		8.7	393.914	67.0234
8.7333	431.759	443.399	420.118		8.71667	392.342	67.1271
8.75	432.748	444.945	420.552		8.73333	390.046	67.1347
8.7667	433.722	446.499	420.944		8.75	386.279	68.8572
8.7833	432.327	443.607	421.047		8.76667	383.279	70.7103
8.8	429.917	439.415	420.419		8.78333	380.569	72.8926
8.8167	426.916	435.403	418.429		8.8	378.227	74.8408
8.8333	426.084	435.231	416.937		8.81667	376.443	76.1115
8.85	425.698	436.242	415.155		8.83333	374.607	77.3356
8.8667	425.042	437.43	412.654		8.85	372.742	78.5383
8.8833	422.611	435.872	409.351		8.86667	371.064	79.5144
8.9	418.866	431.878	405.854		8.88333	369.516	80.205
8.9167	415.268	428.058	402.477		8.9	367.917	80.8512
8.9333	413.387	425.505	401.268		8.91667	366.331	81.5067
8.95	412.324	423.71	400.937		8.93333	365.043	81.8296
8.9667	411.26	421.924	400.597		8.95	363.854	81.9607
8.9833	410.587	420.825	400.349		8.96667	362.666	82.0967
9	410.434	421.269	399.599		8.98333	361.535	82.2909
9.0167	410.133	421.638	398.627		9	360.206	83.0326
9.0333	409.325	421.108	397.541		9.01667	358.811	83.8623
9.05	406.259	416.597	395.922		9.03333	357.376	84.6596
9.0667	402.97	412.281	393.659		9.05	355.764	85.3004
9.0833	399.615	408.141	391.088		9.06667	354.329	85.7224
9.1	397.538	405.971	389.106		9.08333	352.772	86.1021
9.1167	395.334	403.809	386.859		9.1	350.949	86.3682
9.1333	392.491	401.654	383.328		9.11667	349.164	86.5882
9.15	389.828	399.788	379.869		9.13333	347.562	86.573
9.1667	387.558	398.489	376.628		9.15	346.012	86.6038
9.1833	386.212	398.02	374.403		9.16667	344.368	86.5985
9.2	386.306	398.709	373.903		9.18333	342.486	86.6581
9.2167	386.55	399.636	373.463		9.2	339.983	86.5849
9.2333	386.793	400.57	373.016		9.21667	337.395	86.4383
9.25	386.075	400.067	372.083		9.23333	334.806	86.294
9.2667	384.77	398.727	370.812		9.25	332.115	86.8389
9.2833	383.464	397.386	369.542		9.26667	329.246	88.0026
9.3	382.338	396.332	368.343		9.28333	326.378	89.173
9.3167	380.705	395.466	365.943		9.3	323.509	90.3497
9.3333	379.014	394.951	363.078		9.31667	321.58	90.3114
9.35	377.011	393.896	360.126		9.33333	319.884	89.5533
9.3667	374.433	391.99	356.877		9.35	318.071	88.7738
9.3833	372.671	390.155	355.188		9.36667	316.357	88.0766
9.4	371.201	388.572	353.831		9.38333	313.853	88.4047
9.4167	369.533	386.672	352.393		9.4	311.003	88.78
9.4333	367.584	384.331	350.837		9.41667	307.631	88.7929
9.45	365.112	381.586	348.639		9.43333	304.13	88.7454
9.4667	361.747	377.695	345.798		9.45	301.572	87.5592
9.4833	358.381	373.923	342.839		9.46667	299.136	86.4757
9.5	355.394	370.966	339.822		9.48333	296.7	85.3936
9.5167	353.502	369.831	337.174		9.5	294.878	84.7142
9.5333	351.611	368.699	334.523		9.51667	293.174	84.7196
9.55	349.714	367.562	331.865		9.53333	291.47	84.7332
9.5667	347.584	366.042	329.126		9.55	289.768	84.7568
9.5833	345.772	364.702	326.842		9.56667	288.317	84.7417
9.6	343.992	363.425	324.558		9.58333	287.126	84.4379
9.6167	342.309	362.259	322.359		9.6	285.944	84.1441
9.6333	340.518	361.096	319.941		9.61667	284.518	83.6676
9.65	338.608	359.921	317.296		9.63333	283.065	83.1812
9.6667	336.497	358.61	314.384		9.65	281.612	82.7063
9.6833	334.328	357.269	311.387		9.66667	280.809	82.6212
9.7	332.458	355.979	308.937		9.68333	280.168	82.6754
9.7167	330.106	354.13	306.082		9.7	279.6	82.6818
9.7333	327.438	352.076	302.8		9.71667	279.051	82.6768
9.75	324.592	349.78	299.403		9.73333	278.492	82.7159
9.7667	322.251	347.818	296.684		9.75	276.347	81.6628
9.7833	320.211	346.12	294.301		9.76667	273.972	80.4464
9.8	318.171	344.467	291.874		9.78333	271.609	79.2373
9.8167	315.661	342.557	288.764		9.8	269.247	78.0283
9.8333	311.502	338.58	284.424		9.81667	266.884	76.8193
9.85	307.282	334.595	279.969		9.83333	264.995	75.9908
9.8667	303.559	330.952	276.166		9.85	263.141	75.1914
9.8833	300.901	327.843	273.96
9.9	298.2	324.715	271.685
9.9167	296.22	322.949	269.491
9.9333	294.457	321.279	267.634
9.95	292.615	319.565	265.664
9.9667	290.604	317.756	263.453
9.9833	288.527	315.968	261.086
10	286.897	315.073	258.72
10.0167	285.623	314.381	256.866
10.0333	284.812	313.944	255.68
10.05	284.004	313.516	254.492
10.0667	283.173	313.051	253.295
10.0833	281.28	311.831	250.73
10.1	279.073	310.436	247.709
10.1167	276.865	309.043	244.687

## Sheet: Fig 1g
	WT 8.5h velocities
	AP main	AP error			Total main	Total error
-90	-0.2451	0.125		-90	0.5681	0.0366
-60	-0.3207	0.1742		-60	0.6032	0.1096
-30	-0.3545	0.2591		-30	0.602	0.1412
0	-0.3467	0.2512		0	0.4849	0.1888
30	-0.2509	0.1814		30	0.2912	0.1741
60	-0.0123	0.1999		60	0.3786	0.1097
90	0.2226	0.2323		90	0.41	0.108
120	0.4846	0.2266
150	0.5795	0.1863
180	0.6622	0.1539
210	0.6333	0.1273
240	0.6109	0.1446
270	0.5129	0.1542

## Sheet: Fig 1h
	WT 9.5hpf velocities
	AP main	AP error			Total main	Total error
-90	0.3982	0.1436		-90	1.1236	0.2756
-60	0.3945	0.0823		-60	1.1584	0.2829
-30	0.4352	0.0615		-30	1.1272	0.1652
0	0.3926	0.1496		0	1.104	0.1343
30	0.3451	0.1252		30	1.1603	0.184
60	0.3254	0.049		60	1.1604	0.1163
90	0.527	0.1405		90	1.0766	0.0981
120	0.9147	0.1766
150	1.1396	0.1876
180	1.2484	0.1237
210	1.2467	0.143
240	1.1906	0.128
270	1.1333	0.083

## Sheet: Fig 1j
	T (frames)	X	Y	T (hours)
Emb 1	40	273.6	266	8.5
	42	274.36	291.08	8.60389
	45	284.24	307.8	8.75972
	45	284.24	319.2	8.75972
	48	283.48	336.68	8.91556
	50	283.48	376.2	9.01944
	55	284.24	383.8	9.27917
	56	284.24	427.12	9.33111
	59	284.24	445.36	9.48694
	51	367.08	252.32	9.07139
	53	362.52	290.32	9.17528
	55	360.24	345.8	9.27917
	58	362.52	380.76	9.435
	61	363.28	426.36	9.59083
	64	362.52	459.8	9.74667
	40	302.48	262.96	8.5
	42	304	326.8	8.60389
	45	305.52	348.08	8.75972
	46	306.28	395.2	8.81167
	57	306.28	428.64	9.38306
	55	215.84	275.88	9.27917
	57	215.08	323	9.38306
	62	215.08	373.16	9.64278
	64	216.6	397.48	9.74667
Emb 2	15	284.24	303.24	8.5
	16	284.24	348.84	8.56389
	17	284.24	379.24	8.62778
	22	284.24	393.68	8.94722
	19	284.24	465.88	8.75556
	22	284.24	493.24	8.94722
	18	260.68	276.64	8.69167
	21	260.68	333.64	8.88333
	21	260.68	391.4	8.88333
	23	260.68	443.08	9.01111
	26	260.68	477.28	9.20278
	31	260.68	509.2	9.52222
	23	377.72	288.8	9.01111
	22	377.72	336.68	8.94722
	22	377.72	393.68	8.94722
	23	377.72	442.32	9.01111
	26	377.72	491.72	9.20278
Emb 3	21	247.76	307.8	8.5
	23	247.76	359.48	8.66444
	26	247.76	408.12	8.91111
	29	247.76	436.24	9.15778
	20	177.84	288.8	8.41778
	20	178.6	331.36	8.41778
	24	179.36	379.24	8.74667
	24	180.12	412.68	8.74667
	23	291.84	282.72	8.66444
	23	292.6	348.08	8.66444
	25	292.6	399.76	8.82889
	25	292.6	412.68	8.82889

## Sheet: Fig 2b
Time	Main	Error
7.98333	17.8374	1.44613
8	17.8443	1.50124
8.01667	17.7882	1.43351
8.03333	17.69	1.35904
8.05	17.5995	1.29447
8.06667	17.5206	1.24185
8.08333	17.4417	1.20603
8.1	17.3628	1.18884
8.11667	17.2839	1.19023
8.13333	17.205	1.20837
8.15	17.2189	1.17633
8.16667	17.297	1.14466
8.18333	17.4968	1.13261
8.2	17.7486	1.14016
8.21667	18.0004	1.16582
8.23333	18.2523	1.20833
8.25	18.5041	1.26574
8.26667	18.6901	1.25876
8.28333	18.7713	1.20381
8.3	18.8525	1.1663
8.31667	18.9338	1.14959
8.33333	19.015	1.1561
8.35	19.0058	1.16621
8.36667	19.0682	1.16039
8.38333	19.1711	1.16045
8.4	19.274	1.18081
8.41667	19.4569	1.2099
8.43333	19.6397	1.25642
8.45	19.8226	1.31811
8.46667	19.9935	1.35717
8.48333	20.1507	1.36694
8.5	20.3079	1.38823
8.51667	20.4251	1.3851
8.53333	20.5379	1.39027
8.55	20.6457	1.37439
8.56667	20.7265	1.36339
8.58333	20.7187	1.32599
8.6	20.711	1.30864
8.61667	20.7032	1.31353
8.63333	20.6955	1.34129
8.65	20.6877	1.39035
8.66667	20.68	1.45749
8.68333	20.8175	1.34397
8.7	20.955	1.25084
8.71667	21.0924	1.18554
8.73333	21.2299	1.15655
8.75	21.3674	1.17082
8.76667	21.5049	1.2291
8.78333	21.7063	1.29649
8.8	21.9272	1.37985
8.81667	22.0731	1.34599
8.83333	22.2122	1.3227
8.85	22.2894	1.28411
8.86667	22.3666	1.26998
8.88333	22.3548	1.26846
8.9	22.2652	1.27983
8.91667	22.1756	1.31235
8.93333	22.0859	1.36134
8.95	22.1013	1.33936
8.96667	22.1167	1.32504
8.98333	22.1686	1.31144
9	22.3164	1.2892
9.01667	22.5063	1.27232
9.03333	22.6961	1.26471
9.05	22.8859	1.26661
9.06667	23.0757	1.27801
9.08333	23.1361	1.28992
9.1	23.2743	1.29326
9.11667	23.4126	1.30911
9.13333	23.5508	1.33725
9.15	23.6891	1.37704
9.16667	23.8079	1.41978
9.18333	23.8815	1.45431
9.2	23.7787	1.42748
9.21667	23.7205	1.37365
9.23333	23.6623	1.34132
9.25	23.6042	1.33345
9.26667	23.546	1.3511
9.28333	23.4878	1.39288
9.3	23.5028	1.40546
9.31667	23.5666	1.40177
9.33333	23.661	1.41058
9.35	23.8366	1.37283
9.36667	24.0121	1.35554
9.38333	24.1876	1.35832
9.4	24.4008	1.35836
9.41667	24.679	1.34102
9.43333	24.9572	1.3454
9.45	25.2354	1.37163
9.46667	25.5136	1.4184
9.48333	25.6968	1.42917
9.5	25.8316	1.43882
9.51667	25.7298	1.39659
9.53333	25.6281	1.37661
9.55	25.5263	1.37902
9.56667	25.4245	1.40137
9.58333	25.3228	1.44032
9.6	25.221	1.49298

## Sheet: Fig 2d
WT strains
Time (hpf)	AP Strain Rate	SE	ML Strain Rate	SE
7.5	-0.102	0.0216	-0.0429	0.011
7.75	-0.1312	0.0243	-0.0933	0.0036
8	-0.177	0.0451	-0.1418	0.011
8.25	-0.2448	0.0486	-0.2053	0.0513
8.5	-0.2686	0.036	-0.2637	0.0771
8.75	-0.2516	0.0758	-0.3385	0.0573
9	-0.386	0.0941	-0.4397	0.1046
9.25	-0.3497	0.0681	-0.5197	0.0956
9.5	-0.2902	0.0561	-0.5712	0.0815

## Sheet: Fig 2e
WT
Front	Mid	Rear		Kruskal–Wallis test (**, p < 0.01).
14.8	9.86667	69.0667
19.7333	19.7333	64.1333
19.7333	19.7333	65
19.7333	14.8	28.05
14.8	9.86667	24.9333
19.7333	14.8	31.1667
29.6	14.8	31.1667
12.4667	24.6667	40.5167
9.35	9.86667	92
9.35	12.4667	53.6667
6.23333	9.35
15.5833	9.35
18.7	6.23333
21.8167	9.35
15.5833	12.4667
7.66667	12.4667
7.66667	9.35
11.5	12.4667
7.66667	28.05
11.5	15.3333
19.1667	7.66667
23	7.66667
7.66667	15.3333
11.5	19.1667
	23

## Sheet: Fig 2h
Front	Rear
0.156316	0.434646		two-tailed unpaired t-test	p-value	2e-06
0.32287	0.318199
0.247608	0.348707
0.016208	0.243512
0.046968	0.251845
0	0.466383
0.084273	0.273608
0.230382	0.407429
0.412275	0.30088
0.188375	0.369996
0.123471	0.38346
0.1406	0.530977
0.079453	0.355796
0	0.334247
0.09054	0.344944
0.258472	0.270321
0.053183	0.28769
0.263296	0.331117
0.107201	0.364528
0.139767	0.381924
0.100903	0.195327
0.272872	0.130863
0.081427	0.117383
0.188834	0.142559
0.141607	0.165079
0.177568	0.27938
0.141768	0.184889
0	0.172921
0.198313	0.143137
0.137562	0.12022

## Sheet: Fig 2j
Front	Back
6.66667	0.333333
6.48276	0.37931		p<0.0001
6.29885	0.425287
6.11494	0.471264
6.03448	0.551724
6.11494	0.655172
6.13793	0.586207
6.16092	0.517241
6.18391	0.517241
6.2069	0.54023
6.25287	0.609195
6.31034	0.758621
6.12644	0.827586
5.94253	0.896552
5.75862	0.965517
5.72414	0.988506
5.83908	0.965517
5.95402	0.942529
6.06897	0.91954
5.86207	0.977011
5.51724	0.862069
5.12644	0.655172
4.8046	0.448276
4.68966	0.241379
4.57471	0.0344828
4.68966	0.0574713
4.73563	0.126437
4.71264	0.195402
4.68966	0.264368
4.66667	0.333333

[truncated: 60 more sheets: Fig 2k, Fig 3b, Fig 3c, Fig 3e, Fig 3f, Fig 3g, Fig 3i, Fig 3k, Fig 3n, Fig 5b, Fig 5d, Fig 5g, Fig 5j, Fig 5l, Fig 5m, Fig 5o, Fig 5p, Fig 5q, Fig 6b, Fig 6d …]
